# Supplementary material for: Degradation of Polyvinyl Alcohol in US Wastewater Treatment Plants and Subsequent Nationwide Emission Estimate
Source: Int J Environ Res Public Health. 2021 Jun 3;18(11):6027. doi: 10.3390/ijerph18116027 (PMC8199957; doi:10.3390/ijerph18116027)
Supplement: Supplementary file 1 [file ijerph-18-06027-s001.zip]

Archive with 1 entries (1 files):
- ijerph-1207913-supplementary.pdf
